# Supplementary material for: New Succinimides with Potent Anticancer Activity: Synthesis, Activation of Stress Signaling Pathways and Characterization of Apoptosis in Leukemia and Cervical Cancer Cells
Source: Int J Mol Sci. 2021 Apr 21;22(9):4318. doi: 10.3390/ijms22094318 (PMC8122671; doi:10.3390/ijms22094318)
Supplement: Supplementary file 1 [file ijms-22-04318-s001.zip]

Archive with 1 entries (1 files):
- ijms-1152111-supplementary.pdf
